# Supplementary material for: Countdown to lobectomy: interventions to improve waiting times for lung cancer resection
Source: Int J Qual Health Care. 2026 Mar 15;38(1):mzag035. doi: 10.1093/intqhc/mzag035 (PMC13019523; doi:10.1093/intqhc/mzag035)
Supplement: mzag035_Supplementary_Data [file mzag035_supplementary_data.zip]

Archive with 3 entries (3 files):
- Image 01-03-2026 at 17.54 (1).jpeg
- QIP_Revisions_Overview.docx
- SQUIRE-2.0-checklist.pdf
